# Supplementary material for: Development of a Digital Olfactory Function Test: A Preliminary Study
Source: Life (Basel). 2024 Jan 2;14(1):75. doi: 10.3390/life14010075 (PMC10817253; doi:10.3390/life14010075)
Supplement: Supplementary file 1 [file life-14-00075-s001.zip]

Archive with 1 entries (1 files):
- life-2644326-supplementary.mp4
